# Supplementary material for: Inter-rater agreement of a newborn calf lung ultrasound scoring system
Source: J Vet Intern Med. 2026 Apr 21;40(2):aalag067. doi: 10.1093/jvimsj/aalag067 (PMC13098365; doi:10.1093/jvimsj/aalag067)
Supplement: aalag067_Supplemental_Files [file aalag067_supplemental_files.zip]

Archive with 2 entries (2 files):
- supplementaru_file_1_aalag067.pdf
- supplementary_file_2_aalag067.pdf
